# Supplementary material for: Identification of ESM1 overexpressed in head and neck squamous cell carcinoma
Source: Cancer Cell Int. 2019 May 2;19:118. doi: 10.1186/s12935-019-0833-y (PMC6498655; doi:10.1186/s12935-019-0833-y)
Supplement: Supplementary file 1 — Additional file 1. ESM1 expression of 21 paired samples of HNSCC with clinical and pathological features. [file 12935_2019_833_MOESM1_ESM.xlsx]

## Sheet: ESM1 Expression
Specimen Number	Admission Number	Gender	Age	Diagnosis	Histologic Differentiation	Grade	TNM	stage	ESM1-Ca	ESM1-Peri
39	464689	M	52	HPC	Poorly	1	T3N1M0	Ⅲ	3	2.7
6	00461549	M	54	HPC	Poorly	1	T3N2CM0	Ⅳ	2.7	1.2
8	00451426	M	73	GC	Poorly	1	T2N0M0	Ⅱ	0.2	0.5
14	00462145	M	50	GC	Moderately	2	T3N0M0	Ⅲ	2.4	2.4
24	D0001545	M	51	GC	Moderately	2	T3N2M0	Ⅳ	1.5	0.2
40	465556	M	52	GC	Moderately	2	T3N1M0	Ⅲ	3	1.4
5	00461492	M	55	HPC	Moderately	2	T2N0M0	Ⅱ	1.9	0.4
3	00461176	M	57	SGC	Moderately	2	T3N0M0	Ⅰ	2.1	1.2
32	D0001874	M	57	GC	Moderately	2	T3N0M0	Ⅲ	2.1	1.2
36	463587	M	58	GC	Moderately	2	T3N2cM0	Ⅳ	3	1
33	D0001875	M	59	HPC	Moderately	2	T3N2M0	Ⅳ	1.6	0.9
19	00431369	M	63	GC	Moderately	2	T2N0M0	Ⅱ	2.85	2.7
31	00463459	M	64	SGC	Moderately	2	T2N0M0	Ⅱ	2.7	2.7
37	448634	M	66	HPC	Moderately	2	T3N2M0	Ⅳ	1.6	2.4
30	00463307	M	71	GC	Moderately	2	T3N0M0	Ⅲ	3	1
16	00462154	M	79	GC	Moderately	2	T4N0M0	Ⅳ	0.5	0.8
17	00462355	M	49	GC	Well	3	T1N0M0	Ⅰ	1.6	3
38	D0002238	M	50	GC	Well	3	T1N0M0	Ⅰ	2.7	2.4
35	00463459	M	64	SGC	Well	3	T2N0M0	Ⅱ	1.6	0.4
34	00383754	M	69	GC	Well	3	T3N0M0	Ⅲ	2.7	0.6
41	465633	M	76	GC	Well	3	T3N0M0	Ⅲ	0.8	2.7
				SGC=Superglottic Cancer
				GC= Glottic Cancer
				HPC= Hypopharyngeal Cancer
